# Supplementary material for: A New Microporous Lanthanide Metal–Organic Framework with a Wide Range of pH Linear Response
Source: Molecules. 2022 Dec 8;27(24):8696. doi: 10.3390/molecules27248696 (PMC9780847; doi:10.3390/molecules27248696)
Supplement: Supplementary file 1 [file molecules-27-08696-s001.zip]

Archive with 1 entries (1 files):
- molecules-2009515-supplementary.pdf
